# Supplementary material for: A Randomized, Blinded, Vehicle-Controlled Dose-Ranging Study to Evaluate and Characterize Remdesivir Efficacy Against Ebola Virus in Rhesus Macaques
Source: Viruses. 2024 Dec 18;16(12):1934. doi: 10.3390/v16121934 (PMC11680158; doi:10.3390/v16121934)
Supplement: Supplementary file 1 [file viruses-16-01934-s001.zip]

Archive with 1 entries (1 files):
- viruses-3366219-supplementary.pdf
